# Supplementary material for: A Social Media–Promoted Educational Community of Joint Replacement Patients Using the WeChat App: Survey Study
Source: JMIR Mhealth Uhealth. 2021 Mar 18;9(3):e18763. doi: 10.2196/18763 (PMC8088850; doi:10.2196/18763)
Supplement: Multimedia Appendix 2 [file mhealth_v9i3e18763_app2.txt]

import matplotlib.pyplot as plt
from wordcloud import WordCloud
import jieba

text_from_file_with_apath = open('WeChat_record.txt').read()

wordlist_after_jieba = jieba.cut(text_from_file_with_apath, cut_all = True)
wl_space_split = " ".join(wordlist_after_jieba)

my_wordcloud = WordCloud().generate(wl_space_split)

plt.imshow(my_wordcloud)
plt.axis("off")
plt.show()
